# Supplementary material for: Effects of parasitic freshwater mussels on their host fishes: a review
Source: Parasitology. 2022 Sep 2;149(14):1958–75. doi: 10.1017/S0031182022001226 (PMC10090606; doi:10.1017/S0031182022001226)
Supplement: Supplementary file 1 [file S0031182022001226sup.zip]

Archive with 3 entries (3 files):
- S0031182022001226sup001.docx
- S0031182022001226sup002.docx
- S0031182022001226sup003.docx
